# Supplementary material for: Germline susceptibility variants impact clinical outcome and therapeutic strategies for stage III colorectal cancer
Source: Sci Rep. 2019 Mar 8;9:3931. doi: 10.1038/s41598-019-40571-0 (PMC6408483; doi:10.1038/s41598-019-40571-0)
Supplement: Supplementary file 2 — Supplementary Table 2 [file 41598_2019_40571_MOESM2_ESM.xlsx]

## Sheet: 工作表1
Supplementary table 2. ACMG SF v2.0 genetic variants in cancer patients and normal subjects
Name	Gene Symbol	Clininical Significance	Phonotype	Review Status	Guidelines	Total Cancer Patients No. (159)	Colorectal Cancer Patients No. (104)	Ovarian Cancer Patients No.(31)	Endometrial Cancer (24)	Taiwan Biobank Normal Subjects No. (499)
NM_000249.3(MLH1):c.1852_1854delAAG (p.Lys618del)	MLH1	Pathogenic	Hereditary cancer-predisposing syndrome;Lynch syndrome;Lynch syndrome II;Turcot syndrome;not provided	reviewed by expert panel	ACMG2013,ACMG2016	3	2	0	1	0
NM_198056.2(SCN5A):c.2893C>T (p.Arg965Cys)	SCN5A	Likely pathogenic	Brugada syndrome;not provided	criteria provided, single submitter	ACMG2013,ACMG2016	1	0	1	0	0
NM_007294.3(BRCA1):c.122A>G (p.His41Arg)	BRCA1	Pathogenic	Breast-ovarian cancer, familial 1;Hereditary breast and ovarian cancer syndrome	reviewed by expert panel	ACMG2013,ACMG2016	1	0	1	0	0
NM_000238.3(KCNH2):c.1714G>A (p.Gly572Ser)	KCNH2	Pathogenic	Congenital long QT syndrome;not provided	criteria provided, single submitter	ACMG2013,ACMG2016	1	0	0	1	0
NM_000179.2(MSH6):c.2731C>T (p.Arg911Ter)	MSH6	Pathogenic	Endometrial carcinoma;Hereditary cancer-predisposing syndrome;Hereditary nonpolyposis colorectal cancer type 5;Lynch syndrome;not provided	reviewed by expert panel	ACMG2013,ACMG2016	1	0	1	0	0
NM_000169.2(GLA):c.639+919G>A	GLA	Pathogenic	Fabry disease;Fabry disease, cardiac variant	criteria provided, single submitter	ACMG2013,ACMG2016	1	1	0	0	1
NM_004415.3(DSP):c.7964C>G (p.Ala2655Gly)	DSP	Likely pathogenic	Cardiomyopathy	criteria provided, single submitter	ACMG2013,ACMG2016	1	1	0	0	2
NM_000053.3(ATP7B):c.2975C>T (p.Pro992Leu)	ATP7B	Pathogenic	Wilson disease;not provided	criteria provided, multiple submitters, no conflicts	ACMG2016	0	0	0	0	1
NM_000251.2(MSH2):c.2785C>T (p.Arg929Ter)	MSH2	Pathogenic	Lynch syndrome;Lynch syndrome I;not specified	reviewed by expert panel	ACMG2013,ACMG2016	0	0	0	0	1
NM_000059.3(BRCA2):c.774_775delAA (p.Glu260Serfs)	BRCA2	Pathogenic	Breast-ovarian cancer, familial 2;Hereditary breast and ovarian cancer syndrome	reviewed by expert panel	ACMG2013,ACMG2016	0	0	0	0	1
NM_000138.4(FBN1):c.364C>T (p.Arg122Cys)	FBN1	Pathogenic	Marfan syndrome;Marfan syndrome, atypical;not provided	criteria provided, multiple submitters, no conflicts	ACMG2013,ACMG2016	0	0	0	0	1
NM_000053.3(ATP7B):c.3121C>T (p.Arg1041Trp)	ATP7B	Likely pathogenic	Wilson disease	criteria provided, single submitter	ACMG2016	0	0	0	0	1
NM_001001430.2(TNNT2):c.517C>T (p.Arg173Trp)	TNNT2	Pathogenic/Likely pathogenic	Left ventricular noncompaction 6;Primary dilated cardiomyopathy;not provided	criteria provided, multiple submitters, no conflicts	ACMG2013,ACMG2016	0	0	0	0	1
NM_000256.3(MYBPC3):c.2534G>A (p.Arg845His)	MYBPC3	Likely pathogenic	not provided	criteria provided, single submitter	ACMG2013,ACMG2016	0	0	0	0	1
NM_000053.3(ATP7B):c.2621C>T (p.Ala874Val)	ATP7B	Pathogenic	Wilson disease	criteria provided, single submitter	ACMG2016	0	0	0	0	1
NM_000527.4(LDLR):c.1241T>G (p.Leu414Arg)	LDLR	Likely pathogenic	Familial hypercholesterolemia	criteria provided, multiple submitters, no conflicts	ACMG2013,ACMG2016	0	0	0	0	1
NM_001128425.1(MUTYH):c.55C>T (p.Arg19Ter)	MUTYH	Pathogenic	Carcinoma of colon;Hereditary cancer-predisposing syndrome;MYH-associated polyposis;not provided	criteria provided, multiple submitters, no conflicts	ACMG2013,ACMG2016	0	0	0	0	1
NM_000059.3(BRCA2):c.9739C>T (p.Gln3247Ter)	BRCA2	Pathogenic	Breast-ovarian cancer, familial 2	reviewed by expert panel	ACMG2013,ACMG2016	0	0	0	0	1
NM_000053.3(ATP7B):c.2333G>T (p.Arg778Leu)	ATP7B	Pathogenic	Wilson disease;not provided	criteria provided, multiple submitters, no conflicts	ACMG2016	0	0	0	0	1
NM_001128425.1(MUTYH):c.857G>A (p.Gly286Glu)	MUTYH	Pathogenic/Likely pathogenic	Hereditary cancer-predisposing syndrome;MYH-associated polyposis;not provided	criteria provided, multiple submitters, no conflicts	ACMG2013,ACMG2016	0	0	0	0	1
NM_000053.3(ATP7B):c.3451C>T (p.Arg1151Cys)	ATP7B	Likely pathogenic	Wilson disease	criteria provided, single submitter	ACMG2016	0	0	0	0	1
NM_000053.3(ATP7B):c.2804C>T (p.Thr935Met)	ATP7B	Likely pathogenic	Wilson disease	criteria provided, single submitter	ACMG2016	0	0	0	0	1
NM_001128425.1(MUTYH):c.467G>A (p.Trp156Ter)	MUTYH	Pathogenic/Likely pathogenic	Hereditary cancer-predisposing syndrome;MYH-associated polyposis;not provided	criteria provided, multiple submitters, no conflicts	ACMG2013,ACMG2016	0	0	0	0	1
NM_001128425.1(MUTYH):c.289C>T (p.Arg97Ter)	MUTYH	Pathogenic	Hereditary cancer-predisposing syndrome;MYH-associated polyposis;not provided	criteria provided, multiple submitters, no conflicts	ACMG2013,ACMG2016	0	0	0	0	1
NM_000179.2(MSH6):c.3959_3962delCAAG (p.Ala1320Glufs)	MSH6	Pathogenic	Hereditary cancer-predisposing syndrome;Hereditary nonpolyposis colorectal cancer type 5;Lynch syndrome	reviewed by expert panel	ACMG2013,ACMG2016	0	0	0	0	1
NM_000527.4(LDLR):c.1060+9C>T	LDLR	Likely pathogenic	Familial hypercholesterolemia	criteria provided, single submitter	ACMG2013,ACMG2016	0	0	0	0	1
NM_000384.2(APOB):c.10579C>T (p.Arg3527Trp)	APOB	Pathogenic/Likely pathogenic	Familial hypercholesterolemia;Hypercholesterolemia, autosomal dominant, type B	criteria provided, multiple submitters, no conflicts	ACMG2013,ACMG2016	0	0	0	0	1
