# Supplementary material for: Germline susceptibility variants impact clinical outcome and therapeutic strategies for stage III colorectal cancer
Source: Sci Rep. 2019 Mar 8;9:3931. doi: 10.1038/s41598-019-40571-0 (PMC6408483; doi:10.1038/s41598-019-40571-0)
Supplement: Supplementary file 3 — Supplementary Table 3 [file 41598_2019_40571_MOESM3_ESM.xlsx]

## Sheet: Supp Table 2
Supplementary table 3. Ethnic-specific genetic variants in cancer patients and normal subjects
159 cancer patients (104 colorectal cacncer, 31 ovarian cancer, and 24 endometrial cancer) and 499 non-cancer normal subjects.
Name	Gene Symbol	Clininical Significance	Phenotype	Review Status	Guidelines	Total Cancer Patients No.(159)	Colorectal Cancer Patients No. (104)	Ovarian Cancer Patients No.(31)	Endometrial Cancer Patients No. (24)	Taiwan Biobank Nonrmal Subjects No.(499)
NM_213647.2(FGFR4):c.1162G>A (p.Gly388Arg)	FGFR4	Pathogenic	Cancer progression and tumor cell motility	no assertion criteria provided		113	80	17	16	345
NM_002843.3(PTPRJ):c.827A>C (p.Gln276Pro)	PTPRJ	Pathogenic	Carcinoma of colon	no assertion criteria provided		78	50	14	14	243
NM_002769.4(PRSS1):c.161A>G (p.Asn54Ser)	PRSS1	Pathogenic	Hereditary pancreatitis	no assertion criteria provided		47	29	12	6	162
NM_002555.5(SLC22A18):c.257G>A (p.Arg86His)	SLC22A18	Pathogenic	Rhabdomyosarcoma, somatic	no assertion criteria provided		26	16	6	4	62
NM_002769.4(PRSS1):c.47C>T (p.Ala16Val)	PRSS1	Pathogenic	Hereditary pancreatitis	criteria provided, single submitter		21	16	3	2	53
NM_001142615.2(EHBP1):c.1185+30064G>A	EHBP1	Pathogenic	Prostate cancer, hereditary, 12	no assertion criteria provided		18	14	2	2	29
NM_012415.3(RAD54B):c.1778A>G (p.Asn593Ser)	RAD54B	Pathogenic	Malignant lymphoma, non-Hodgkin	no assertion criteria provided		2	2	0	0	15
NM_000249.3(MLH1):c.649C>T (p.Arg217Cys)	MLH1	Uncertain significance	Hereditary cancer-predisposing syndrome;Lynch syndrome;not specified	reviewed by expert panel	ACMG2013,ACMG2016	2	1	1	0	5
NM_003122.4(SPINK1):c.194+2T>C	SPINK1	Pathogenic	Hereditary pancreatitis	criteria provided, single submitter		2	1	1	0	3
NM_000179.2(MSH6):c.457+52_457+53dup	MSH6	Uncertain significance	Hereditary nonpolyposis colorectal cancer type 5;Lynch syndrome	reviewed by expert panel	ACMG2013,ACMG2016	2	1	1	0	2
NM_000249.3(MLH1):c.-28A>G	MLH1	Uncertain significance	Lynch syndrome;not specified	reviewed by expert panel	ACMG2013,ACMG2016	2	2	0	0	2
NM_000459.4(TEK):c.2228G>C (p.Gly743Ala)	TEK	Likely pathogenic	Acute myeloid leukemia	no assertion criteria provided		1	0	1	0	5
NM_000179.2(MSH6):c.4001+2_4001+5delTAAC	MSH6	Uncertain significance	Hereditary cancer-predisposing syndrome;Hereditary nonpolyposis colorectal cancer type 5;Lynch syndrome;not specified	reviewed by expert panel	ACMG2013,ACMG2016	1	0	1	0	5
NM_006502.2(POLH):c.1603A>G (p.Lys535Glu)	POLH	Pathogenic	Xeroderma pigmentosum, variant type	no assertion criteria provided		1	0	1	0	1
NM_000251.2(MSH2):c.-68-157G>C	MSH2	Uncertain significance	Hereditary cancer-predisposing syndrome;Lynch syndrome;Lynch syndrome I	reviewed by expert panel	ACMG2013,ACMG2016	0	0	0	0	4
NM_000179.2(MSH6):c.3557-4delT	MSH6	Uncertain significance	Hereditary cancer-predisposing syndrome;Lynch syndrome;not specified	reviewed by expert panel	ACMG2013,ACMG2016	0	0	0	0	3
NM_001166292.1(PTCH2):c.1172_1173delCT (p.Ser391Terfs)	PTCH2	Pathogenic	Medulloblastoma	no assertion criteria provided		0	0	0	0	2
NM_000251.2(MSH2):c.2516A>G (p.His839Arg)	MSH2	Uncertain significance	Hereditary cancer-predisposing syndrome;Lynch syndrome	reviewed by expert panel	ACMG2013,ACMG2016	0	0	0	0	2
NM_000051.3(ATM):c.331+5G>A	ATM	Pathogenic/Likely pathogenic	Ataxia-telangiectasia syndrome;Hereditary cancer-predisposing syndrome	criteria provided, multiple submitters, no conflicts		0	0	0	0	1
NM_000051.3(ATM):c.1402_1403delAA (p.Lys468Glufs)	ATM	Pathogenic/Likely pathogenic	Ataxia-telangiectasia syndrome;Hereditary cancer-predisposing syndrome;not provided	criteria provided, multiple submitters, no conflicts		0	0	0	0	1
NM_000059.3(BRCA2):c.8009C>T (p.Ser2670Leu)	BRCA2	Pathogenic/Likely pathogenic, not provided	Breast-ovarian cancer, familial 1;Breast-ovarian cancer, familial 2;Hereditary breast and ovarian cancer syndrome;Hereditary cancer-predisposing syndrome;not provided	criteria provided, multiple submitters, no conflicts	ACMG2013,ACMG2016	0	0	0	0	1
NM_000059.3(BRCA2):c.9739C>T (p.Gln3247Ter)	BRCA2	Pathogenic	Breast-ovarian cancer, familial 2	reviewed by expert panel	ACMG2013,ACMG2016	0	0	0	0	1
NM_000059.3(BRCA2):c.774_775delAA (p.Glu260Serfs)	BRCA2	Pathogenic	Breast-ovarian cancer, familial 2;Hereditary breast and ovarian cancer syndrome	reviewed by expert panel	ACMG2013,ACMG2016	0	0	0	0	1
NM_002878.3(RAD51D):c.270_271dupTA (p.Lys91Ilefs)	RAD51D	Pathogenic	Breast-ovarian cancer, familial 4	criteria provided, single submitter		0	0	0	0	1
NM_001128425.1(MUTYH):c.55C>T (p.Arg19Ter)	MUTYH	Pathogenic	Carcinoma of colon;Hereditary cancer-predisposing syndrome;MYH-associated polyposis;not provided	criteria provided, multiple submitters, no conflicts	ACMG2013,ACMG2016	0	0	0	0	1
NM_058216.2(RAD51C):c.394dupA (p.Thr132Asnfs)	RAD51C	Pathogenic	Fanconi anemia, complementation group O;Hereditary cancer-predisposing syndrome	criteria provided, multiple submitters, no conflicts		0	0	0	0	1
NM_005591.3(MRE11):c.1726C>T (p.Arg576Ter)	MRE11	Pathogenic	Hereditary cancer-predisposing syndrome	criteria provided, multiple submitters, no conflicts		0	0	0	0	1
NM_000179.2(MSH6):c.3959_3962delCAAG (p.Ala1320Glufs)	MSH6	Pathogenic	Hereditary cancer-predisposing syndrome;Hereditary nonpolyposis colorectal cancer type 5;Lynch syndrome	reviewed by expert panel	ACMG2013,ACMG2016	0	0	0	0	1
NM_001128425.1(MUTYH):c.857G>A (p.Gly286Glu)	MUTYH	Pathogenic/Likely pathogenic	Hereditary cancer-predisposing syndrome;MYH-associated polyposis;not provided	criteria provided, multiple submitters, no conflicts	ACMG2013,ACMG2016	0	0	0	0	1
NM_001128425.1(MUTYH):c.467G>A (p.Trp156Ter)	MUTYH	Pathogenic/Likely pathogenic	Hereditary cancer-predisposing syndrome;MYH-associated polyposis;not provided	criteria provided, multiple submitters, no conflicts	ACMG2013,ACMG2016	0	0	0	0	1
NM_001128425.1(MUTYH):c.289C>T (p.Arg97Ter)	MUTYH	Pathogenic	Hereditary cancer-predisposing syndrome;MYH-associated polyposis;not provided	criteria provided, multiple submitters, no conflicts	ACMG2013,ACMG2016	0	0	0	0	1
NM_032043.2(BRIP1):c.1315C>T (p.Arg439Ter)	BRIP1	Pathogenic	Hereditary cancer-predisposing syndrome;not provided	criteria provided, multiple submitters, no conflicts		0	0	0	0	1
NM_000035.3(ALDOB):c.1013C>T (p.Ala338Val)	ALDOB	Likely pathogenic	Hereditary fructosuria	criteria provided, single submitter		0	0	0	0	1
NM_000251.2(MSH2):c.2785C>T (p.Arg929Ter)	MSH2	Pathogenic	Lynch syndrome;Lynch syndrome I;not specified	reviewed by expert panel	ACMG2013,ACMG2016	0	0	0	0	1
NM_016218.3(POLK):c.85G>A (p.Glu29Lys)	POLK	Pathogenic	Malignant tumor of prostate	criteria provided, single submitter		0	0	0	0	1
NM_001163213.1(FGFR3):c.1663G>A (p.Val555Met)	FGFR3	Likely pathogenic	Myeloproliferative disorder	no assertion criteria provided		0	0	0	0	1
NM_006767.3(LZTR1):c.27delG (p.Gln10Argfs)	LZTR1	Pathogenic	Schwannomatosis 2	no assertion criteria provided		0	0	0	0	1
NM_000123.3(ERCC5):c.787C>T (p.Arg263Ter)	ERCC5	Pathogenic	Xeroderma pigmentosum group g/Cockayne syndrome	no assertion criteria provided		0	0	0	0	1
NM_000251.2(MSH2):c.815C>T (p.Ala272Val)	MSH2	Uncertain significance	Colorectal cancer, non-polyposis;Hereditary cancer-predisposing syndrome;Lynch syndrome;not provided;not specified	reviewed by expert panel	ACMG2013,ACMG2016	0	0	0	0	1
NM_000179.2(MSH6):c.2561A>T (p.Lys854Met)	MSH6	Uncertain significance	Colorectal cancer;Hereditary cancer-predisposing syndrome;Lynch syndrome;not specified	reviewed by expert panel	ACMG2013,ACMG2016	0	0	0	0	1
NM_000249.3(MLH1):c.927C>T (p.Pro309=)	MLH1	Uncertain significance	Hereditary cancer-predisposing syndrome;Lynch syndrome;not specified	reviewed by expert panel	ACMG2013,ACMG2016	0	0	0	0	1
NM_000535.6(PMS2):c.2395C>T (p.Arg799Trp)	PMS2	Uncertain significance	Hereditary cancer-predisposing syndrome;Lynch syndrome;not specified	reviewed by expert panel	ACMG2013,ACMG2016	0	0	0	0	1
NM_000249.3(MLH1):c.1038+51C>T	MLH1	Uncertain significance	Lynch syndrome	reviewed by expert panel	ACMG2013,ACMG2016	0	0	0	0	1
NM_000179.2(MSH6):c.4001+42_4001+45dup	MSH6	Uncertain significance	Lynch syndrome	reviewed by expert panel	ACMG2013,ACMG2016	0	0	0	0	1
NM_000179.2(MSH6):c.4002-11_4002-10del	MSH6	Uncertain significance	Lynch syndrome;not specified	reviewed by expert panel	ACMG2013,ACMG2016	0	0	0	0	1
NM_000179.2(MSH6):c.4002-10T>A	MSH6	Uncertain significance	Lynch syndrome;not specified	reviewed by expert panel	ACMG2013,ACMG2016	0	0	0	0	1
