# Supplementary material for: Germline susceptibility variants impact clinical outcome and therapeutic strategies for stage III colorectal cancer
Source: Sci Rep. 2019 Mar 8;9:3931. doi: 10.1038/s41598-019-40571-0 (PMC6408483; doi:10.1038/s41598-019-40571-0)
Supplement: Supplementary file 4 — Supplementary Table 4 [file 41598_2019_40571_MOESM4_ESM.xlsx]

## Sheet: Supp Table 3
Supplementary table 4.Germline cancer-associated genetic variatns in cancer patients
Chrom	Pos	Variant ID	REF	ALT	GT	RSID	#AlleleID	Type	Name	GeneID	GeneSymbol	HGNC_ID	RS# (dbSNP)	RCVaccession	PhenotypeIDS	PhenotypeList	Origin	Assembly	Guidelines	OtherIDs	Patient ID
11	108190715	186642	T	C	'0/1'	.	183352	single nucleotide variant	NM_000051.3(ATM):c.6382T>C (p.Leu2128=)	472	ATM	HGNC:795	753646931	RCV000166269;RCV000200503;RCV000432613	MedGen:C0004135,OMIM:208900,Orphanet:ORPHA100,SNOMED CT:C0004135;MedGen:C0027672,SNOMED CT:C0027672;MedGen:CN169374	Ataxia-telangiectasia syndrome;Hereditary cancer-predisposing syndrome;not specified	germline	GRCh37		-	C-061
11	108155170	133618	G	A	'0/1'	rs35184530	137357	single nucleotide variant	NM_000051.3(ATM):c.3963G>A (p.Met1321Ile)	472	ATM	HGNC:795	35184530	RCV000120136;RCV000129195;RCV000465561	MedGen:C0004135,OMIM:208900,Orphanet:ORPHA100,SNOMED CT:C0004135;MedGen:C0027672,SNOMED CT:C0027672;MedGen:CN169374	Ataxia-telangiectasia syndrome;Hereditary cancer-predisposing syndrome;not specified	germline	GRCh37		UniProtKB (protein):Q13315#VAR_041561	P-C-026
3	52442568	240052	C	T	'0/1'	.	239287	single nucleotide variant	NM_004656.3(BAP1):c.177G>A (p.Arg59=)	8314	BAP1	HGNC:950	770446947	RCV000226451	MedGen:C3280492,OMIM:614327,Orphanet:ORPHA289539	Tumor susceptibility linked to germline BAP1 mutations	germline	GRCh37		-	P-C-037
17	41267755	54166	T	C	'0/1'	rs80357276	68833	single nucleotide variant	NM_007294.3(BRCA1):c.122A>G (p.His41Arg)	672	BRCA1	HGNC:1100	80357276	RCV000047383;RCV000111820	MedGen:C2676676,OMIM:604370;MedGen:C0677776,Orphanet:ORPHA145	Breast-ovarian cancer, familial 1;Hereditary breast and ovarian cancer syndrome	germline	GRCh37	ACMG2013,ACMG2016	Database of BRCA1 and BRCA2 sequence variants that have been clinically reclassified by a quantitative integrated evaluation:BRCA1_00130	O-003
17	41246711	224429	A	G	'0/1'	.	226207	single nucleotide variant	NM_007294.3(BRCA1):c.837T>C (p.His279=)	672	BRCA1	HGNC:1100	775477245	RCV000223201;RCV000240701;RCV000461630	MedGen:CN221572;MedGen:C0677776,Orphanet:ORPHA145;MedGen:C0027672,SNOMED CT:C0027672	Breast cancer;Hereditary breast and ovarian cancer syndrome;Hereditary cancer-predisposing syndrome	germline	GRCh37	ACMG2013,ACMG2016	-	E-004
17	41249314	37678	AT	A	'0/1'	rs273902774	46234	deletion	NM_007294.3(BRCA1):c.548-9delA	672	BRCA1	HGNC:1100	273902774	RCV000031259;RCV000159865;RCV000200830	MedGen:C2676676,OMIM:604370;MedGen:C0677776,Orphanet:ORPHA145;MedGen:CN169374	Breast-ovarian cancer, familial 1;Hereditary breast and ovarian cancer syndrome;not specified	germline;unknown	GRCh37	ACMG2013,ACMG2016	Breast Cancer Information Core (BRCA1):667-9&amp;base_change=del A	P-O-002
13	32932050	52409	AAAG	A	'0/1'	rs80359682	67077	deletion	NM_000059.3(BRCA2):c.7795_7797delGAA (p.Glu2599del)	675	BRCA2	HGNC:1101	80359682	RCV000045312;RCV000113819;RCV000130941	MedGen:C2675520,OMIM:612555;MedGen:C0346153,OMIM:114480,Orphanet:ORPHA227535,SNOMED CT:C0346153;MedGen:C0027672,SNOMED CT:C0027672	Breast-ovarian cancer, familial 2;Familial cancer of breast;Hereditary cancer-predisposing syndrome	germline	GRCh37	ACMG2013,ACMG2016	-	P-O-010
13	32906502	38191	A	G	'0/1'	rs45457795	46747	single nucleotide variant	NM_000059.3(BRCA2):c.887A>G (p.Tyr296Cys)	675	BRCA2	HGNC:1101	45457795	RCV000031774;RCV000045647;RCV000129101;RCV000168545	MedGen:C2675520,OMIM:612555;MedGen:C0677776,Orphanet:ORPHA145;MedGen:C0027672,SNOMED CT:C0027672;MedGen:CN169374	Breast-ovarian cancer, familial 2;Hereditary breast and ovarian cancer syndrome;Hereditary cancer-predisposing syndrome;not specified	germline;unknown	GRCh37	ACMG2013,ACMG2016	-	E-002
16	89825025	224986	A	G	'0/1'	rs191943709	226959	single nucleotide variant	NM_000135.2(FANCA):c.2941T>C (p.Cys981Arg)	2175	FANCA	HGNC:3582	191943709	RCV000210699;RCV000458460	MedGen:C0015625,Orphanet:ORPHA84,SNOMED CT:C0015625;MeSH:D030342,MedGen:C0950123	Fanconi anemia;Inborn genetic diseases	germline	GRCh37		-	O-020
2	209113112	375890	C	G	'0/1'	.	362769	single nucleotide variant	NM_001282386.1(IDH1):c.395G>C (p.Arg132Pro)	3417	IDH1	HGNC:5382	121913500	RCV000437616	MeSH:D015470,MedGen:C0023467,OMIM:601626,Orphanet:ORPHA519,SNOMED CT:C0023467	Acute myeloid leukemia	somatic	GRCh37		-	C-005
15	90631934	14716	C	T	'0/1'	rs121913502	29755	single nucleotide variant	NM_002168.3(IDH2):c.419G>A (p.Arg140Gln)	3418	IDH2	HGNC:5383	121913502	RCV000015831;RCV000292094;RCV000419192;RCV000420290;RCV000430530;RCV000431189;RCV000441454	MeSH:D015470,MedGen:C0023467,OMIM:601626,Orphanet:ORPHA519,SNOMED CT:C0023467;MeSH:D015179,MedGen:CN236642;MedGen:C3150909,OMIM:613657;MeSH:D009101,MedGen:C0026764,OMIM:254500,Orphanet:ORPHA29073,SNOMED CT:C0026764;MeSH:D009190,MedGen:C0026986,OMIM:614286;MeSH:C535575,MedGen:C1168401,OMIM:275355,Orphanet:ORPHA67037;MedGen:CN221809	Acute myeloid leukemia;Colorectal Neoplasms;D-2-hydroxyglutaric aciduria 2;Multiple myeloma;Myelodysplastic syndrome;Squamous cell carcinoma of the head and neck;not provided	germline;somatic;unknown	GRCh37		OMIM Allelic Variant:147650.0001,UniProtKB (protein):P48735#VAR_065175	C-007
3	37089122	17080	TGAA	T	'0/1'	rs121912962	32119	deletion	NM_000249.3(MLH1):c.1852_1854delAAG (p.Lys618del)	4292	MLH1	HGNC:7127	63751247	RCV000018609;RCV000075383;RCV000129328;RCV000192399;RCV000202279	MedGen:C0027672,SNOMED CT:C0027672;MedGen:C1333990,Orphanet:ORPHA144,SNOMED CT:C1333990;MedGen:C1333991,OMIM:609310;MedGen:C0265325,OMIM:276300,Orphanet:ORPHA252202,SNOMED CT:C0265325;MedGen:CN221809	Hereditary cancer-predisposing syndrome;Lynch syndrome;Lynch syndrome II;Turcot syndrome;not provided	germline;unknown	GRCh37	ACMG2013,ACMG2016	OMIM Allelic Variant:120436.0003,OMIM Allelic Variant:120436.0018	C-010
3	37089122	17080	TGAA	T	'0/1'	rs121912962	32119	deletion	NM_000249.3(MLH1):c.1852_1854delAAG (p.Lys618del)	4292	MLH1	HGNC:7127	63751247	RCV000018609;RCV000075383;RCV000129328;RCV000192399;RCV000202279	MedGen:C0027672,SNOMED CT:C0027672;MedGen:C1333990,Orphanet:ORPHA144,SNOMED CT:C1333990;MedGen:C1333991,OMIM:609310;MedGen:C0265325,OMIM:276300,Orphanet:ORPHA252202,SNOMED CT:C0265325;MedGen:CN221809	Hereditary cancer-predisposing syndrome;Lynch syndrome;Lynch syndrome II;Turcot syndrome;not provided	germline;unknown	GRCh37	ACMG2013,ACMG2016	OMIM Allelic Variant:120436.0003,OMIM Allelic Variant:120436.0018	C-066
3	37089122	17080	TGAA	T	'0/1'	rs121912962	32119	deletion	NM_000249.3(MLH1):c.1852_1854delAAG (p.Lys618del)	4292	MLH1	HGNC:7127	63751247	RCV000018609;RCV000075383;RCV000129328;RCV000192399;RCV000202279	MedGen:C0027672,SNOMED CT:C0027672;MedGen:C1333990,Orphanet:ORPHA144,SNOMED CT:C1333990;MedGen:C1333991,OMIM:609310;MedGen:C0265325,OMIM:276300,Orphanet:ORPHA252202,SNOMED CT:C0265325;MedGen:CN221809	Hereditary cancer-predisposing syndrome;Lynch syndrome;Lynch syndrome II;Turcot syndrome;not provided	germline;unknown	GRCh37	ACMG2013,ACMG2016	OMIM Allelic Variant:120436.0003,OMIM Allelic Variant:120436.0018	E-015
3	37070352	89751	C	G	'0/1'	rs63750226	95225	single nucleotide variant	NM_000249.3(MLH1):c.1487C>G (p.Pro496Arg)	4292	MLH1	HGNC:7127	63750226	RCV000075225;RCV000221321;RCV000409591	MedGen:C0027672,SNOMED CT:C0027672;MedGen:C1333990,Orphanet:ORPHA144,SNOMED CT:C1333990;MedGen:C1333991,OMIM:609310	Hereditary cancer-predisposing syndrome;Lynch syndrome;Lynch syndrome II	germline;unknown	GRCh37	ACMG2013,ACMG2016	-	C-044
3	37067255	41633	G	A	'0/1'	rs63750361	50072	single nucleotide variant	NM_000249.3(MLH1):c.1166G>A (p.Arg389Gln)	4292	MLH1	HGNC:7127	63750361	RCV000034538;RCV000075133;RCV000132154;RCV000221418;RCV000412195	MedGen:C0027672,SNOMED CT:C0027672;MedGen:C1333990,Orphanet:ORPHA144,SNOMED CT:C1333990;MedGen:C1333991,OMIM:609310;MedGen:CN221809;MedGen:CN169374	Hereditary cancer-predisposing syndrome;Lynch syndrome;Lynch syndrome II;not provided;not specified	germline;unknown	GRCh37	ACMG2013,ACMG2016	-	C-059
2	48027853	89312	C	T	'0/1'	rs63751017	94786	single nucleotide variant	NM_000179.2(MSH6):c.2731C>T (p.Arg911Ter)	2956	MSH6	HGNC:7329	63751017	RCV000074777;RCV000129807;RCV000148645;RCV000202017;RCV000411710	MedGen:C0476089,OMIM:608089,SNOMED CT:C0476089;MedGen:C0027672,SNOMED CT:C0027672;MedGen:C1833477,OMIM:614350;MedGen:C1333990,Orphanet:ORPHA144,SNOMED CT:C1333990;MedGen:CN221809	Endometrial carcinoma;Hereditary cancer-predisposing syndrome;Hereditary nonpolyposis colorectal cancer type 5;Lynch syndrome;not provided	germline;unknown	GRCh37	ACMG2013,ACMG2016	-	O-013
1	45797139	41753	G	A	'0/1'	rs150792276	50192	single nucleotide variant	NM_001128425.1(MUTYH):c.1276C>T (p.Arg426Cys)	4595	MUTYH	HGNC:7527	150792276	RCV000034670;RCV000115756;RCV000119122;RCV000144640;RCV000212715	MedGen:C0699790,OMIM:114500,SNOMED CT:C0699790;MedGen:C0027672,SNOMED CT:C0027672;MedGen:C1837991,OMIM:608456,Orphanet:ORPHA247798;MedGen:CN221809;MedGen:CN169374	Carcinoma of colon;Hereditary cancer-predisposing syndrome;MYH-associated polyposis;not provided;not specified	germline	GRCh37	ACMG2013,ACMG2016	-	C-018
1	45797139	41753	G	A	'0/1'	rs150792276	50192	single nucleotide variant	NM_001128425.1(MUTYH):c.1276C>T (p.Arg426Cys)	4595	MUTYH	HGNC:7527	150792276	RCV000034670;RCV000115756;RCV000119122;RCV000144640;RCV000212715	MedGen:C0699790,OMIM:114500,SNOMED CT:C0699790;MedGen:C0027672,SNOMED CT:C0027672;MedGen:C1837991,OMIM:608456,Orphanet:ORPHA247798;MedGen:CN221809;MedGen:CN169374	Carcinoma of colon;Hereditary cancer-predisposing syndrome;MYH-associated polyposis;not provided;not specified	germline	GRCh37	ACMG2013,ACMG2016	-	C-032
17	29553484	41669	C	T	'0/1'	rs17881753	50108	single nucleotide variant	NM_000267.3(NF1):c.2033C>T (p.Pro678Leu)	4763	NF1	HGNC:7765	17881753	RCV000034581;RCV000121631;RCV000130295;RCV000200179	MedGen:C0027672,SNOMED CT:C0027672;MedGen:C0027831,OMIM:162200,Orphanet:ORPHA636,SNOMED CT:C0027831;MedGen:CN221809;MedGen:CN169374	Hereditary cancer-predisposing syndrome;Neurofibromatosis, type 1;not provided;not specified	germline	GRCh37		UniProtKB (protein):P21359#VAR_022255	O-010
7	6026933	91303	G	A	'0/1'	.	96778	single nucleotide variant	NM_000535.6(PMS2):c.1463C>T (p.Ala488Val)	5395	PMS2	HGNC:9122	587779328	RCV000076811;RCV000221900	MedGen:C0027672,SNOMED CT:C0027672;MedGen:C1333990,Orphanet:ORPHA144,SNOMED CT:C1333990	Hereditary cancer-predisposing syndrome;Lynch syndrome	germline;unknown	GRCh37	ACMG2013,ACMG2016	-	P-C-005
19	11097217	212260	T	C	'0/1'	rs62639303	208507	single nucleotide variant	NM_001128849.1(SMARCA4):c.708T>C (p.Pro236=)	6597	SMARCA4	HGNC:11100	62639303	RCV000194895;RCV000234412	MedGen:C2750074,OMIM:613325;MedGen:CN169374	Rhabdoid tumor predisposition syndrome 2;not specified	germline	GRCh37		-	E-007
19	1223151	135277	C	T	'0/1'	.	139016	single nucleotide variant	NM_000455.4(STK11):c.1088C>T (p.Thr363Ile)	6794	STK11	HGNC:11389	587778695	RCV000122092;RCV000206210;RCV000219976	MedGen:C0027672,SNOMED CT:C0027672;MeSH:D010580,MedGen:C0031269,OMIM:175200,Orphanet:ORPHA2869,SNOMED CT:C0031269;MedGen:CN169374	Hereditary cancer-predisposing syndrome;Peutz-Jeghers syndrome;not specified	germline;somatic;unknown	GRCh37	ACMG2013,ACMG2016	-	O-013
17	7577090	142324	C	T	'0/1'	rs371409680	152038	single nucleotide variant	NM_000546.5(TP53):c.848G>A (p.Arg283His)	7157	TP53	HGNC:11998	371409680	RCV000131388;RCV000148904;RCV000213060;RCV000457935	MeSH:D001254,MedGen:C0004114,Orphanet:ORPHA94,SNOMED CT:C0004114;MedGen:C0027672,SNOMED CT:C0027672;MedGen:C0085390,Orphanet:ORPHA524,SNOMED CT:C0085390;MedGen:CN221809	Astrocytoma;Hereditary cancer-predisposing syndrome;Li-Fraumeni syndrome;not provided	germline	GRCh37	ACMG2013,ACMG2016	UniProtKB (protein):P04637#VAR_006019	C-005
9	135781044	135364	G	A	'0/1'	rs374222196	139103	single nucleotide variant	NM_000368.4(TSC1):c.1921C>T (p.Pro641Ser)	7248	TSC1	HGNC:12362	374222196	RCV000122190;RCV000163665;RCV000473669	MedGen:C0027672,SNOMED CT:C0027672;MedGen:C1854465,OMIM:191100;MedGen:CN169374	Hereditary cancer-predisposing syndrome;Tuberous sclerosis 1;not specified	germline	GRCh37	ACMG2013,ACMG2016	-	P-C-021
